# Supplementary material for: The Tryptophan Catabolite or Kynurenine Pathway in a Major Depressive Episode with Melancholia, Psychotic Features and Suicidal Behaviors: A Systematic Review and Meta-Analysis
Source: Cells. 2022 Oct 2;11(19):3112. doi: 10.3390/cells11193112 (PMC9563030; doi:10.3390/cells11193112)
Supplement: Supplementary file 1 [file cells-11-03112-s001.zip]

Archive with 1 entries (1 files):
- cells-1898916-supplementary.pdf
